# Supplementary material for: Delphi Consensus on the Management of Spanish Patients with Post-Stroke Hemiplegic Shoulder Pain Treated with Botulinum Toxin A: Result Study
Source: Toxins (Basel). 2025 Jan 16;17(1):40. doi: 10.3390/toxins17010040 (PMC11769552; doi:10.3390/toxins17010040)
Supplement: Supplementary file 1 [file toxins-17-00040-s001.zip]

Archive with 1 entries (1 files):
- toxins-3291883-supplementary.pdf
